# Supplementary material for: VsMATE1-Mediated Citrate Efflux Is Involved in Al Resistance in Common Vetch (Vicia sativa L.)
Source: Plants (Basel). 2025 Jan 20;14(2):290. doi: 10.3390/plants14020290 (PMC11769015; doi:10.3390/plants14020290)
Supplement: Supplementary file 1 [file plants-14-00290-s001.zip]

Archive with 2 entries (2 files):
- supplement.pdf
- Table S1.xlsx
