# Supplementary material for: VsMATE1-Mediated Citrate Efflux Is Involved in Al Resistance in Common Vetch (Vicia sativa L.)
Source: Plants (Basel). 2025 Jan 20;14(2):290. doi: 10.3390/plants14020290 (PMC11769015; doi:10.3390/plants14020290)
Supplement: Supplementary file 1 [file plants-14-00290-s001.zip › Table S1.xlsx]

## Sheet: S1
Table S1 Germplasm resources of common vetch (Vicia sativa L.)
Accession No.	Cultivar or Germplasm
408	Youyu jianwan
411	Ximu 333
412	Chun jianwan
414	Yang cheng qing
418	Sujian No.3
419	741
426	Lanjian No.3
443	USDA germplasm No.266190
457	USDA germplasm No.284034
460	USDA germplasm No.239924
465	USDA germplasm No.167267
USDA：United States Department of Agriculture
